# Supplementary material for: Gender Differences in the Impact of COVID-19 Pandemic on Mental Health of Italian Academic Workers
Source: J Pers Med. 2022 Apr 11;12(4):613. doi: 10.3390/jpm12040613 (PMC9030948; doi:10.3390/jpm12040613)
Supplement: Supplementary file 1 [file jpm-12-00613-s001.zip]

Archive with 1 entries (1 files):
- jpm-1661599-supplementary.pdf
